# Supplementary material for: Pulmonary Hypertension Associated Genetic Variants in Sarcoidosis Associated Pulmonary Hypertension
Source: Diagnostics (Basel). 2022 Oct 21;12(10):2564. doi: 10.3390/diagnostics12102564 (PMC9601358; doi:10.3390/diagnostics12102564)
Supplement: Supplementary file 1 [file diagnostics-12-02564-s001.zip]

Archive with 1 entries (1 files):
- diagnostics-1924163-supplementary_proof readv2.pdf
